# Supplementary material for: Cost increase in the electricity supply to achieve carbon neutrality in China
Source: Nat Commun. 2022 Jun 8;13:3172. doi: 10.1038/s41467-022-30747-0 (PMC9177843; doi:10.1038/s41467-022-30747-0)
Supplement: Supplementary file 4 — Source Data [file 41467_2022_30747_MOESM4_ESM.xlsx]

## Sheet: Fig.2(c)
LCOE (¢CNY/kWh)	Wind Potential (GW)
	N	NE	SE	C	S	SW	NW
10.15	0	0	0	0	0	0.00128887	0
10.85	0	0	0.0184666	0	0	0.00192184	0
11.55	0	0	0.0964568	0	0	0.00320894	0
12.25	0	0	0.124254	0	0	0.00445209	0
12.95	0	0	0.17975	0	0	0.0127601	0
13.65	0	0	0.317807	0	0	0.023649	0
14.35	0.0194755	0	0.601242	0	0	0.0417424	0.360152
15.05	0.591514	0	0.769311	0	0	0.0603164	1.34258
15.75	3.88375	0.00385022	0.930656	0	0.0385047	0.0782693	3.62713
16.45	22.5748	0.0649924	1.32986	0	0.233417	0.109772	7.66714
17.15	60.2618	0.173552	1.72084	0	0.417416	0.142054	20.8262
17.85	101.458	0.56681	2.16072	0	1.12872	0.176111	53.0024
18.55	196.775	4.19024	2.78288	0.0832138	3.29931	0.213509	104.779
19.25	369.843	13.6823	3.58377	0.193944	7.14846	0.265234	191.057
19.95	611.099	31.3543	4.46761	0.455161	11.5141	0.382414	306.457
20.65	895.988	58.9569	5.40709	0.802349	16.5639	0.558678	437.552
21.35	1181.75	93.8791	6.56729	1.05341	21.631	0.812634	576.895
22.05	1472.02	132.252	8.54151	1.32749	26.7712	1.12658	712.518
22.75	1727.73	155.449	11.258	1.78867	32.2765	1.41432	848.87
23.45	1956.58	172.149	14.2172	2.37393	39.0306	1.79331	964.427
24.15	2145.38	189.669	18.4488	3.0865	46.36	2.27536	1059.24
24.85	2299.9	207.005	23.925	4.4857	53.7808	2.77078	1149
25.55	2429.4	223.837	29.5625	5.89527	61.5857	3.4528	1244.89
26.25	2542.54	240.041	34.9157	7.28457	69.72	4.46727	1339.04
26.95	2639.25	254.56	39.8299	8.87974	78.1611	5.71094	1426.43
27.65	2725.85	268.5	44.9603	10.7489	87.4022	7.1879	1510.81
28.35	2800.76	280.265	50.4774	12.6477	97.2311	8.81837	1595.39
29.05	2860.01	290.572	56.695	14.5327	106.532	10.5228	1676.94
29.75	2908.52	298.576	63.4153	18.0568	115.301	12.2141	1756.72
30.45	2950.7	305.21	73.9372	24.6542	123.658	13.5726	1824.95
31.15	2989.4	311.026	87.8228	31.6296	131.342	14.7153	1880.51
31.85	3025.41	316.045	103.768	40.5061	138.28	15.8281	1933.67
32.55	3061.14	319.647	122.137	51.887	144.703	17.0264	1975.33
33.25	3087.53	322.401	139.453	63.7519	150.749	18.168	2012.07
33.95	3106.4	324.418	153.568	74.447	157.097	19.2008	2040.63
34.65	3120.37	325.947	165.272	86.9064	163.135	19.9931	2062.81
35.35	3130.94	327.132	175.814	101.196	168.937	20.5308	2081.08
36.05	3139.77	328.095	183.396	116.138	174.437	20.8883	2100.06
36.75	3147.46	328.889	188.365	130.731	179.76	21.1438	2118.27
37.45	3154.19	329.558	192.013	144.759	185.083	21.3419	2135.29
38.15	3159.77	330.109	195.058	158.308	190.074	21.5143	2148.37
38.85	3165.43	330.574	197.769	170.289	194.464	21.655	2158.25
39.55	3170.53	330.999	200.379	180.41	198.618	21.7846	2165.11
40.25	3175.35	331.406	202.692	190.093	202.7	21.9006	2169.67
40.95	3180.3	331.776	204.739	199.218	206.526	21.9928	2172.91
41.65	3184.46	332.136	206.379	207.291	210.179	22.0782	2175.51
42.35	3188.07	332.469	207.693	214.588	213.54	22.1611	2177.72
43.05	3191.44	332.742	208.955	221.727	216.656	22.2329	2179.69
43.75	3194.71	333	210.138	228.184	219.643	22.287	2183.41
44.45	3197.95	333.238	211.258	234.104	222.51	22.3357	2195.13
45.15	3200.1	333.452	212.311	239.435	225.113	22.3838	2203.93
45.85	3201.72	333.655	213.327	244.188	227.472	22.4216	2211.85
46.55	3203.04	333.841	214.32	248.313	229.641	22.4622	2219.37
47.25	3204.03	334.01	215.184	251.654	231.609	22.4962	2225.78
47.95	3204.79	334.162	215.927	254.043	233.394	22.5244	2233.32
48.65	3205.41	334.298	216.602	255.868	234.999	22.5486	2239.48
49.35	3205.88	334.413	217.142	257.288	236.419	22.5701	2248.01
50.05	3206.26	334.516	217.566	258.455	237.646	22.5921	2256.32
50.75	3206.57	334.607	217.879	259.445	238.751	22.6118	2264.85
51.45	3206.87	334.693	218.102	260.251	239.729	22.634	2270.15
52.15	3207.11	334.77	218.308	260.96	240.598	22.6551	2272.4
52.85	3207.32	334.841	218.487	261.596	241.392	22.6725	2273.06
53.55	3207.53	334.911	218.637	262.157	242.113	22.6876	2273.4
54.25	3207.71	334.978	218.78	262.659	242.772	22.7023	2273.71
54.95	3207.85	335.034	218.918	263.111	243.392	22.7152	2273.86
55.65	3207.97	335.085	219.043	263.514	243.958	22.7277	2273.96

## Sheet: Fig.2(d)
LCOE (¢CNY/kWh)	PV Potential (GW)
	N	NE	SE	C	S	SW	NW
10.15	0	0	0	0	0	0	0
10.85	0	0	0	0	0	4.49021	0
11.55	0	0	0	0	0	114.005	0
12.25	0	0	0	0	0	531.206	0
12.95	0	0	0	0	0	1108.68	52.0789
13.65	7.46555	0	0	0	0	1557.68	1466.09
14.35	770.413	0	0	0	3.22303	1962.29	4978.34
15.05	3905.61	2.87553	0	0	142.049	2652.55	11306.6
15.75	8250.91	72.9015	0	0	516.24	3306.58	18581.9
16.45	12573.7	373.58	0.894103	0	1054.9	4002.4	25256
17.15	16809.7	822.849	19.2662	0	1651.27	4786.27	31605.2
17.85	20461.3	1216.9	53.2568	11.9122	2123.91	5441.31	37871.1
18.55	23099.8	1503.47	178.463	155.255	2510.06	5881.69	43329.4
19.25	24820.7	1697.28	470.309	695.94	2832.36	6163.28	47649.1
19.95	25938	1860.86	685.743	1293.84	3221.29	6345.27	51047.4
20.65	26836.9	1990.84	819.366	1653.22	3686.62	6466.74	54007.3
21.35	27602.7	2086.45	1019.89	1815.96	4207.21	6560.04	56908.4
22.05	28143.1	2156.95	1283.21	1975.54	4643.59	6634.57	59485.6
22.75	28478.5	2209.93	1595.04	2161.09	4935.44	6810.25	61606.1
23.45	28709.5	2250.41	1880.17	2413.74	5073.27	7030.54	63304.4
24.15	28876.6	2282.12	2080.37	2690.24	5145.08	7156.82	64805.6
24.85	28990.8	2307.77	2223.89	2935.71	5184.08	7223.06	66005.9
25.55	29075.4	2329.01	2327.57	3168.81	5206.51	7242.15	66952
26.25	29139.3	2347.04	2404.21	3358.57	5220.65	7252.29	67778.7
26.95	29194.6	2362.43	2461.66	3513.03	5231.24	7259.65	68519.6
27.65	29300.2	2375.4	2504.86	3638.66	5238.76	7265.63	69138.6
28.35	29355.4	2386.51	2537.78	3739.04	5243.99	7270.4	69632.9
29.05	29387.9	2395.84	2563.05	3818.18	5247.73	7274.53	69988.8
29.75	29403.5	2403.72	2581.37	3878.97	5250.77	7278.51	70208.3
30.45	29414.3	2410.37	2595.49	3923.89	5253	7281.85	70413.9
31.15	29421.8	2416.07	2606.43	3959.15	5254.7	7284.92	70629.7
31.85	29427.2	2420.83	2614.3	3986.12	5255.98	7287.63	70840.9
32.55	29431.2	2424.88	2620.22	4006.33	5256.89	7290.11	71200.1
33.25	29434.4	2428.42	2624.28	4021.01	5257.58	7292.33	71668.5
33.95	29437	2431.55	2627.37	4031.86	5258.03	7294.26	72030.5
34.65	29439.1	2434.24	2629.6	4040.46	5258.35	7295.97	72212.1
35.35	29442	2436.49	2631.21	4046.97	5258.56	7297.52	72320.1
36.05	29445.1	2438.3	2632.53	4052.19	5258.7	7298.8	72402.8
36.75	29448.2	2439.85	2633.43	4056.35	5258.83	7299.97	72438.7
37.45	29451.6	2441.13	2634.16	4059.7	5258.94	7300.95	72451.1
38.15	29454.7	2442.26	2634.73	4062.31	5259.01	7301.78	72460.1
38.85	29457.3	2443.29	2635.16	4064.39	5259.07	7302.45	72467.2
39.55	29459.7	2444.2	2635.51	4066.05	5259.13	7303.08	72472.3
40.25	29462	2444.98	2635.83	4067.36	5259.18	7303.65	72476.5
40.95	29464	2445.68	2636.09	4068.38	5259.22	7304.13	72479.8
41.65	29465.8	2446.29	2636.31	4069.28	5259.25	7304.54	72482.7
42.35	29467.5	2446.83	2636.51	4070.01	5259.27	7304.88	72485.2
43.05	29469.1	2447.28	2636.68	4070.64	5259.3	7305.2	72487.3
43.75	29470.7	2447.69	2636.83	4071.14	5259.32	7305.49	72489.2
44.45	29472.1	2448.02	2636.96	4071.56	5259.33	7305.75	72491.2
45.15	29473.4	2448.27	2637.07	4071.91	5259.35	7306	72493.4
45.85	29474.3	2448.5	2637.16	4072.22	5259.37	7306.19	72495.4
46.55	29475.2	2448.7	2637.24	4072.49	5259.38	7306.36	72497.3
47.25	29475.9	2448.86	2637.33	4072.69	5259.4	7306.53	72499
47.95	29476.7	2449.01	2637.4	4072.89	5259.41	7306.68	72500.4
48.65	29477.4	2449.14	2637.47	4073.07	5259.42	7306.84	72501.6
49.35	29478	2449.25	2637.53	4073.22	5259.43	7306.97	72502.5
50.05	29478.6	2449.36	2637.57	4073.36	5259.44	7307.07	72503.3
50.75	29479	2449.46	2637.62	4073.48	5259.44	7307.18	72504.1
51.45	29479.5	2449.56	2637.66	4073.58	5259.45	7307.28	72504.9
52.15	29479.8	2449.64	2637.7	4073.67	5259.46	7307.38	72505.6
52.85	29480.1	2449.73	2637.74	4073.74	5259.47	7307.46	72506.3
53.55	29480.4	2449.76	2637.77	4073.83	5259.47	7307.52	72507
54.25	29480.6	2449.78	2637.8	4073.9	5259.48	7307.59	72507.6
54.95	29480.8	2449.8	2637.83	4073.97	5259.48	7307.65	72508.3
55.65	29481	2449.83	2637.86	4074.03	5259.48	7307.72	72508.9

## Sheet: Fig.3(a)
10^8 t	2020	2025	2030	2035	2040	2045	2050
BAU	N/A	N/A	N/A	N/A	N/A	N/A	N/A
NDC	45.4526	45.9448	42.6922	37.1794	29.3624	22.7154	16.4242
GM2.0	45.4526	43.9402	38.1936	29.1173	20.1176	11.9665	4.8
CN2050	45.4526	43.6027	34.8491	21.8613	7.61509	1.69365	0

## Sheet: Fig.3(b)
PWh	2020	2025	2030	2035	2040	2045	2050
BAU	7.51	8.34	9.54	10.42	11.0467	11.6733	12.3
NDC	7.51	8.34	9.54	10.42	11.0467	11.6733	12.3
GM2.0	7.51	8.495	9.66	10.64	11.46	12.28	13.1
CN2050	7.51	9.29	11.01	12.24	13.1133	13.9867	14.86

## Sheet: Fig.4(a)
GW	2020	BAU	NDC	GM2.0	CN2050
Hydro	337.246	348.905	432.247	487.912	554.083
Utility PV	186.588	1359.67	1597.84	2202.65	2660.38
Distributed PV	65.9417	460.45	544.336	749.426	918.629
Onshore wind	272.57	656.833	1816.47	2058.08	1993.08
Offshore wind	8.99	8.99428	163.198	237.512	253.985
Nuclear	49.9382	199.26	199.36	200	200
Biomass	29.5098	29.5112	29.5115	29.5125	106.155
Biomass CCS	0	0.02183	0.02718	0.03322	81.3057
CSP	0.55	0.55175	0.55262	0.55697	214.487
Coal	1104.45	1409.43	910.01	155.852	0.01813
Coal CCS	0	0.06549	0.03845	0.04674	0.06815
Gas	111.216	118.157	137.349	449.437	389.143
Gas CCS	0	0.06597	0.07988	0.11314	10.8914
PHS	33.023	33.093	37.2672	239.85	309.569
BESS	2.49472	89.4875	415.332	727.859	807.412

## Sheet: Fig.4(b)
TWh	2020	BAU	NDC	GM1.5	CN2050
Hydro	1267.41	1315.65	1650.53	1807.82	1991.1
Utility PV	246.706	2096	2373.8	3280.51	3999.7
Distributed PV	70.5546	566.315	673.622	931.242	1145.19
Onshore wind	559.903	1594.89	4304.77	4843.78	4706.25
Offshore wind	29.0637	32.6748	622.548	896.778	963.592
Nuclear	374.527	1494.43	1495.15	1498.87	1499.96
Biomass	59.021	59.0248	62.6636	65.4448	212.314
Biomass CCS	0	0.090522	0.129233	0.152971	516.359
CSP	1.63795	1.63957	1.61793	1.62603	655.759
Coal	5194.74	5732.08	1819.63	311.695	0.03549
Coal CCS	0	0.308182	0.134897	0.08008	0.10264
Gas	166.843	177.237	218.843	674.157	583.715
Gas CCS	0	0.175077	0.246804	0.164166	14.3598
Grid losses	-459.217	-745.674	-811.867	-879.863	-1023.66
ESS losses	-0.19519	-24.8462	-111.823	-332.456	-404.772

## Sheet: Fig.5
Province Name	Hydro	Utility PV	Distributed PV	Onshore wind	Offshore wind	Nuclear	Biomass	Biomass CCS	CSP	Coal	Coal CCS	Gas	Gas CCS	PHS	BESS
Beijing	168.016	21213.2	29775.2	190.113	0	0	6.16589	1069.49	0	0.428267	0	23832.3	7020.45	825.614	11148.2
Tianjin	9.99179	6879.57	1993.57	953.918	90.3334	0	5.88004	562.478	0	0.551479	0	22266.6	2424.95	2.99845	9361.59
Hebei	542.027	107991	55263.9	47349.4	323.696	0	7579.58	123.666	0	0.599898	3.76819	25073.6	15.3716	24035	32919.4
Shanxi	4020.4	107327	0	45365.3	0	0	5252.42	28.3621	0	0.588048	3.3771	34433.4	16.5664	6256.99	20567.5
Inner Mongolia	2624.5	259717	0	510229	0	0	6034.65	10.2506	150473	0.562288	3.29258	2694.94	9.54976	9423	18510.3
Liaoning	1821	7484.55	2421.42	67850	2.21821	20000	3666.18	538.712	0	0.579019	2.84637	2278.49	9.90653	18884.9	13076.5
Jilin	5115.5	4693.53	0	57412.2	0	0	3983.56	262.238	0	0.557832	2.99743	909.646	12.904	4666.72	2632.34
Heilongjiang	8161.9	42307.6	0	56552.9	0	0	4749.33	7854.57	0	0.54294	2.82226	74.2934	658.378	14750.6	2312.26
Shanghai	0	1010.8	62296.7	4186.42	5000	0	700.94	541.166	0	0.596834	0	21746.2	14.452	0	28448.7
Jiangsu	57.8953	32974.3	114668	89641	64999.9	30000	4888.18	3876.92	0	0.623298	0	76717	15.8607	10713.5	46077.9
Zhejiang	7150	62129.2	106921	10613.5	30000	30000	3757.47	2996.55	0	0.612831	0	31484.1	12.4922	29500.8	36446.4
Anhui	1930	72266.6	51042	75247	0	0	5728.16	4600.1	0	0.603073	4.26192	3319.9	8.68879	18644.6	35146.2
Fujian	12140	47310.8	23228.3	6717.8	48000	20000	253.742	3815.06	0	0.603784	0	5043.01	11.8362	10621.1	8966.57
Jiangxi	5162.9	45899.4	26040.8	6213.59	0	0	4273.13	3862.5	0	0.585093	3.44489	3943.2	9.49892	11255.5	11268
Shandong	79.9916	123712	185762	63518.8	20000	20000	7994.59	6524.32	0	0.616218	0	30195.4	11.604	22948	79237.8
Henan	2880.6	83542.4	75538.3	19494.1	0	0	26.9658	8386.29	0	0.616087	3.8626	13177.5	11.9985	17303.9	62593.8
Hubei	36170	96885.7	39039.9	12417	0	0	6210.19	4836.97	0	0.563946	3.16981	9682.88	11.6052	20803.4	3633.57
Hunan	15150	34953.4	19104.8	28685.2	0	0	6535.48	5008.34	0	0.563157	3.31706	1572.23	8.84688	3160.26	12951.2
Guangdong	8480	210188	124821	19737.3	83982.4	40000	7391.09	1043.05	0	0.598077	0	16979.4	10.5255	15646.2	128704
Guangxi	18913.8	45520.8	0	34207.6	1583.08	20000	9926.44	79.4884	0	0.565725	2.82265	20.2803	19.2382	930.112	6665.22
Hainan	939.996	5480.67	561.282	1881.91	2.92637	20000	1539.93	8.39129	0	0.36962	0	1.70539	1.81635	600.402	6.09496
Chongqing	9808.4	983.484	150.522	970.033	0	0	2650.99	2023.26	0	0.558346	0	3193.02	10.7571	7076.99	9925.35
Sichuan	120040	404323	0	12128.4	0	0	690.711	9566.16	0	0.510525	1.96506	13384.7	12.8515	18275	65959.3
Guizhou	22360	83342.2	0	14528.3	0	0	4318.68	22.0762	0	0.592787	4.1325	4522.07	13.1441	7547.64	15013.6
Yunnan	101939	171614	0	30619.3	0	0	7.19983	8751.91	0	1.20728	2.21646	12.3396	475.612	3647.01	4820.55
Tibet	110004	62754.6	0	439.805	0	0	24.3548	3.92086	0	0.401299	1.59714	3.39676e-06	1.74028e-06	90.1144	154.321
Shaanxi	6623.8	140425	0	67838.7	0	0	161.068	3663.07	27355.6	0.582399	3.72068	6230.05	11.0873	6574	25266.6
Gansu	10625.4	11040.1	0	360670	0	0	3411.5	198.622	200.654	0.561071	3.34937	5105.15	12.5855	3709	37562.4
Qinghai	23140.4	104475	0	10886.9	0	0	1478.76	59.5695	14861.3	0.569907	3.41519	2111.43	10.5541	8076.99	4179.53
Ningxia	1458.4	48892.7	0	62866.9	0	0	10.4131	817.247	21545.4	0.609652	3.68812	3150.73	11.4521	508.995	16815.3
Xinjiang	16564.9	213041	0	273669	0	0	2897.14	170.947	50.6402	0.605083	4.08292	25987.8	16.8237	13089	57041.1

## Sheet: Fig.6
Region
	Central China	East China	loss	North China	Northeast China	Northwest China	South China	Southwest China	←(receiving end)
Central China	81.0892	2.86037	1.78761	9.70487		0.00299934	9.80785	2.59743
East China	0.0099978	297.587	5.37782	0.359921			9.34395
North China	243.759	334.059	63.4731	1473.14	103.061	2.7324		40.2642
Northeast China			9.27296	136.124	75.1925
Northwest China	394.011	118.257	55.8267	188.265		460.815		94.7832
South China	14.4928	22.2901	21.8352				554.462	7.59833
Southwest China	263.322	353.431	58.6131	85.7052		26.2092	115.1	316.114
(sending end) ↑
North China
	Beijing	Hebei	Inner Mongolia	Shandong	Shanxi	Tianjin
Beijing		0.114975				1.25872
Hebei	109.891		0.0099978	159.607	0.203955	123.755
Inner Mongolia		491.108		90.3692	419.9
Shandong		0.615865				4.95591
Shanxi		70.8064	0.0109976
Tianjin	0.0299934	0.0129971		0.485893
Northeast China
	Heilongjiang	Jilin	Liaoning
Heilongjiang		14.9917
Jilin	9.77385		50.4119
Liaoning		0.0149967
East China
	Anhui	Fujian	Jiangsu	Shanghai	Zhejiang
Anhui			6.07567		24.8845
Fujian					122.243
Jiangsu	10.6857			70.6455	7.3034
Shanghai			0.261942		1.42169
Zhejiang	8.34617	2.04055	3.33127	40.3471
Central China
	Henan	Hubei	Hunan	Jiangxi
Henan		10.6897
Hubei	30.2294		11.6364	18.6939
Hunan		6.10366		0.0269941
Jiangxi		3.69119	0.017996
South China
	Guangdong	Guangxi	Guizhou	Hainan	Yunnan
Guangdong		8.83906	0.00399912	0.0149967
Guangxi	45.8559		28.8867		0.0109976
Guizhou	2.24551	4.84993			0.00799824
Hainan	80.4863
Yunnan	158.746	121.669	102.845
Southwest China
	Chongqing	Sichuan	Tibet
Chongqing		6.34161
Sichuan	235.98		2.61743
Tibet		71.1744
Northwest China
	Gansu	Ningxia	Qinghai	Shaanxi	Xinjiang
Gansu		98.0015	44.1033	149.055	51.3667
Ningxia	1.09976
Qinghai	18.9408				19.4147
Shaanxi	0.460899
Xinjiang	45.0071		33.3647

## Sheet: Fig.7
Electricity Supply Costs(CNY¢/kWh)
case_name	2020	2025	2030	2035	2040	2045	2050
CN2050	48.3161	49.4128	52.1436	54.4388	56.5425	57.827	57.9107
GM2.0	48.3161	47.8744	48.1394	49.4584	51.118	52.2832	53.3253
NDC	48.3161	47.4008	47.1152	47.6322	48.7058	49.694	50.2444
BAU	48.3161	46.9286	45.947	45.4313	45.2138	45.1911	45.2491
Marginal Carbon Price(CNY/t)
case_name	2020	2025	2030	2035	2040	2045	2050
CN2050	0	375.216	501.001	703.115	1044.92	1142.39	1444.24
GM2.0	0	114.527	194.983	210.159	222.922	376.894	590.258
NDC	0	112.388	145.734	88.3404	116.206	167.104	236.1
BAU	0	0	0	0	0	0	0

## Sheet: Fig.8(a)
Electricity Supply Cost (¢CNY/kWh)	2020	2025	2030	2035	2040	2045	2050
Capital cost	23.3064	25.2254	28.9119	33.4596	37.8834	42.057	41.9571
Operating cost	20.6159	19.2782	17.1429	13.5244	9.6582	5.43382	5.43904
Maintenance cost	4.39378	4.90913	6.08867	7.45434	8.92371	10.137	10.1295
Carbon capture cost	0	6.307e-05	0.0001239	0.0004206	0.0771909	0.199169	0.385108
Maintenance Cost (¢CNY/kWh)	2020	2025	2030	2035	2040	2045	2050
Wind	0.581831	0.885397	1.25618	1.7306	2.2595	2.76361	2.70084
PV	0.220509	0.386948	0.598296	0.862633	1.17969	1.44957	1.58
CSP	0.0039577	0.0116792	0.19394	0.395233	0.626509	0.828821	0.780111
Hydro	1.16427	1.1367	1.12398	1.15932	1.09563	1.02722	0.966848
Nuclear	0.369913	0.538633	0.65662	0.772457	0.848558	0.795574	0.748817
Biomass	0.176014	0.228971	0.528885	0.535144	0.501055	0.469768	0.320036
Gas	0.14511	0.152319	0.158445	0.159183	0.344995	0.341339	0.256636
Coal	0.911678	0.702398	0.577098	0.420958	0.151899	0.0070075	7.563e-06
CCS	0	0.0001112	0.000159	0.0002345	0.0413019	0.152589	0.265755
ESS	0.0709228	0.0573643	0.0701269	0.362339	0.660249	0.960991	1.18022
Line	0.74958	0.80861	0.924941	1.05624	1.21432	1.34052	1.33018
Operating Cost (¢CNY/kWh)	2020	2025	2030	2035	2040	2045	2050
Wind	0	0	0	0	0	0	0
PV	0	0	0	0	0	0	0
CSP	0	0	0	0	0	0	0
Hydro	0	0	0	0	0	0	0
Nuclear	0.238565	0.347374	0.423468	0.878639	0.937364	0.513082	0.482932
Biomass	0.413262	1.9094	4.62102	4.75317	4.3084	1.09749	0.762441
Gas	1.13675	2.80504	2.77173	2.86601	2.64045	2.59715	1.9427
Coal	18.8273	14.2154	9.32519	5.0243	1.30616	0.0671017	7.38e-05
CCS	0	0.0010018	0.0014606	0.0022633	0.465756	1.15892	2.25076
ESS	0	0	0	0	0	0	0
Line	0	0	0	0	0	0	0
Capital Cost (¢CNY/kWh)	2020	2025	2030	2035	2040	2045	2050
Wind	2.97288	4.17952	5.31372	6.76063	8.40887	10.0745	9.86446
PV	1.63429	2.62956	3.44335	4.35129	5.47444	6.39555	6.77036
CSP	0.0172433	0.0464597	0.630143	1.20876	1.85364	2.41493	2.27301
Hydro	5.34088	5.22793	5.19048	5.38041	5.08793	4.77023	4.48988
Nuclear	0.869014	1.25239	1.50549	1.74468	1.8926	1.77442	1.67014
Biomass	0.346394	0.448957	1.02029	1.0276	0.961928	0.901863	0.614022
Gas	0.295991	0.308652	0.317257	0.316321	0.653805	0.645154	0.482651
Coal	4.98232	3.8386	3.15384	2.30053	0.830129	0.0382957	4.126e-05
CCS	0	0.0003059	0.0004439	0.0006247	0.0997766	0.483978	0.856386
ESS	0.238984	0.193301	0.22829	1.11695	1.98584	2.81615	3.28374
Line	6.60844	7.09978	8.10863	9.25177	10.6345	11.742	11.6524

[truncated: 18 more sheets: Fig.8(b), Fig.9, SFig.1(a), SFig.1(b), SFig.2, SFig.3(a), SFig.3(b), SFig.4, SFig.5, SFig.7, SFig.8, SFig.9, SFig.10, SFig.11(a), SFig.11(b), SFig.11(c) , SFig.12, SFig.13]
